# Supplementary material for: Genome-wide identification of the E-class gene family in wheat: evolution, expression, and interaction
Source: Front Plant Sci. 2024 Sep 3;15:1419437. doi: 10.3389/fpls.2024.1419437 (PMC11405201; doi:10.3389/fpls.2024.1419437)
Supplement: Supplementary file 2 [file Table1.xlsx]

## Sheet: Sheet1
Supplement Table 1 dN/dS values of homologous genes in wheat and its ancestors
Group	Seq1	Seq2	dN	dS	dN/dS	PSG	NSG
TaE-A vs TuE-A	TraesCS4A02G058900	TuG1812G0500003205.01	0.457436	1.1265	0.40607	0		5
	TraesCS5A02G286800	TuG1812G0500003205.01	0.0392928	0.0638093	0.615785
	TraesCS5A02G391800	TuG1812G0500003205.01	0.314094	1.21233	0.259084
	TraesCS7A02G122000	TuG1812G0500003205.01	0.300363	1.25109	0.240082
	TraesCS7A02G260600	TuG1812G0500003205.01	0.13955	1.06431	0.131118
TaE-A vs TdE-A	TraesCS4A02G058900	TRIDC5AG043000	0.488394	1.22752	0.397872	0		5
	TraesCS5A02G286800	TRIDC5AG043000	0.193746	0.249446	0.776705
	TraesCS5A02G391800	TRIDC5AG043000	0.422838	1.48004	0.285694
	TraesCS7A02G122000	TRIDC5AG043000	0.370758	1.73569	0.213608
	TraesCS7A02G260600	TRIDC5AG043000	0.202629	1.10145	0.183966
TaE-A vs TtE-A	TraesCS4A02G058900	TRITD5Av1G168010	0.379065	1.01822	0.372282	0		5
	TraesCS5A02G286800	TRITD5Av1G168010	0.00427717	0.0208969	0.20468
	TraesCS5A02G391800	TRITD5Av1G168010	0.373895	1.14943	0.325288
	TraesCS7A02G122000	TRITD5Av1G168010	0.340196	1.62967	0.208752
	TraesCS7A02G260600	TRITD5Av1G168010	0.156459	1.13053	0.138394
TaE-A vs TsE-A	TraesCS4A02G058900	TraesTSP5A01G300600	0.383444	1.02555	0.373893	0		5
	TraesCS5A02G286800	TraesTSP5A01G300600	0	0.00592303	0
	TraesCS5A02G391800	TraesTSP5A01G300600	0.370502	1.12585	0.329087
	TraesCS7A02G122000	TraesTSP5A01G300600	0.342933	1.64288	0.208739
	TraesCS7A02G260600	TraesTSP5A01G300600	0.150656	1.07388	0.140292
TsE-A vs TuE-A	TraesTSP5A01G300600	TuG1812G0500003205.01	0.0392928	0.0638093	0.615785	0		1
TsE-A vs TdE-A	TraesTSP5A01G300600	TRIDC5AG043000	0.193746	0.240302	0.80626	0		1
TsE-A vs TtE-A	TraesTSP5A01G300600	TRITD5Av1G168010	0.00427717	0.0148667	0.287702	0		1
TdE-A vs TuE-A	TRIDC5AG043000	TuG1812G0500003205.01	0.064556	0.100956	0.639449	0		1
TtE-A vs TuE-A	TRITD5Av1G168010	TuG1812G0500003205.01	0.0455296	0.0856068	0.531845	0	1
TaE-B vs TtE-B	TraesCS4B02G245700	TRIDC5BG046860	0.277189	1.32035	0.209936	0	5
	TraesCS5B02G286100	TRIDC5BG046860	0.090134	0.0725688	0.18574
	TraesCS5B02G396700	TRIDC5BG046860	0.289017	0.982855	0.294058
	TraesCS7B02G020800	TRIDC5BG046860	0.328638	1.21538	0.2704
	TraesCS7B02G158600	TRIDC5BG046860	0.173923	0.880787	0.197463
TaE-B vs TsE-B	TraesCS4B02G245700	TRITD5Bv1G159820	0.463098	NaN	NaN	0	2
	TraesCS5B02G286100	TRITD5Bv1G159820	0.0345358	0.0511112	0.6757
	TraesCS5B02G396700	TRITD5Bv1G159820	0.402259	NaN	NaN
	TraesCS7B02G020800	TRITD5Bv1G159820	0.420546	NaN	NaN
	TraesCS7B02G158600	TRITD5Bv1G159820	0.188984	1.9321	0.097813
TaE-B vs TdE-B	TraesCS4B02G245700	TraesTSP5B01G312600	0.358423	1.68543	0.21266	0	4
	TraesCS5B02G286100	TraesTSP5B01G312600	0	0	NaN
	TraesCS5B02G396700	TraesTSP5B01G312600	0.366284	1.17026	0.312993
	TraesCS7B02G020800	TraesTSP5B01G312600	0.314443	1.69292	0.18574
	TraesCS7B02G158600	TraesTSP5B01G312600	0.148504	1.04733	0.141793
TsE-B vs TdE-B	TraesTSP5B01G312600	TRITD5Bv1G159820	0.0388405	0.060334	0.643758	0	1
TsE-B vs TdE-B	TraesTSP5B01G312600	TRIDC5BG046860	0.064556	0.100956	0.639449	0	1
TaE-D vs AtE-D	TraesCS4D02G243700	AET5Gv20667800	0.492601	2.82738	0.174225	0	3
	TraesCS5D02G294500	AET5Gv20667800	0.0388405	0.060334	0.643758
	TraesCS5D02G401700	AET5Gv20667800	0.485829	1.66324	0.292098
	TraesCS7D02G120500	AET5Gv20667800	0.411838	NaN	NaN
	TraesCS7D02G261600	AET5Gv20667800	0.449741	NaN	NaN
TaE-D vs TsE-D	TraesCS4D02G243700	TraesTSP5D01G317400	0	0	NaN	0	4
	TraesCS5D02G294500	TraesTSP5D01G317400	0.370766	1.00071	0.370503
	TraesCS5D02G401700	TraesTSP5D01G317400	0.300302	1.52805	0.196527
	TraesCS7D02G120500	TraesTSP5D01G317400	0.0392928	0.0638093	0.615785
	TraesCS7D02G261600	TraesTSP5D01G317400	0.193746	0.240302	0.80626
TsE-D vs AtE-D	TraesTSP5D01G317400	AET5Gv20667800	0.0455296	0.0856068	0.531845	0	1
TaE-A vs TaE-B	TraesCS4A02G058900	TraesCS4B02G245700	0.0432732	0.0794694	0.544527	0	5
	TraesCS5A02G286800	TraesCS5B02G286100	0.00513774	0.0423286	0.121377
	TraesCS5A02G391800	TraesCS5B02G396700	0.0205332	0.0900921	0.227914
	TraesCS7A02G122000	TraesCS7B02G020800	0.0249145	0.0339809	0.73319
	TraesCS7A02G260600	TraesCS7B02G158600	0.00348483	0.0776136	0.0448998
TaE-A vs TaE-D	TraesCS4A02G058900	TraesCS4D02G243700	0.0852911	0.0929622	0.917482	0	5
	TraesCS5A02G286800	TraesCS5D02G294500	0	0.0487234	0
	TraesCS5A02G391800	TraesCS5D02G401700	0.0319447	0.104232	0.306476
	TraesCS7A02G122000	TraesCS7D02G120500	0.0230197	0.0546939	0.420882
	TraesCS7A02G260600	TraesCS7D02G261600	0.00698898	0.0442233	0.158038
TaE-B vs TaE-D	TraesCS4B02G245700	TraesCS4D02G243700	0.0370182	0.0792442	0.46714	0	5
	TraesCS5B02G286100	TraesCS5D02G294500	0.00513847	0.0805728	0.0637743
	TraesCS5B02G396700	TraesCS5D02G401700	0.0223758	0.140723	0.159006
	TraesCS7B02G020800	TraesCS7D02G120500	0.0172147	0.0760144	0.226466
	TraesCS7B02G158600	TraesCS7D02G261600	0.00348483	0.0844591	0.0412606
