# Supplementary material for: Genome-wide identification of the E-class gene family in wheat: evolution, expression, and interaction
Source: Front Plant Sci. 2024 Sep 3;15:1419437. doi: 10.3389/fpls.2024.1419437 (PMC11405201; doi:10.3389/fpls.2024.1419437)
Supplement: Supplementary file 3 [file Table2.xlsx]

## Sheet: Sheet1
Supplement Table 2 Details of the cis-element for E gene family members in wheat
Gene id	Cis element name	Cis element sequences	location	Function description
TraesCS4A02G058900	AuxRR-core	GGTCCAT	Nicotiana tabacum	auxin-responsive element
TraesCS4A02G058900	AuxRR-core	GGTCCAT	Nicotiana tabacum	auxin-responsive element
TraesCS4B02G245700	AuxRR-core	GGTCCAT	Nicotiana tabacum	auxin-responsive element
TraesCS4D02G243700	AuxRR-core	GGTCCAT	Nicotiana tabacum	auxin-responsive element
TraesCS4D02G243700	AuxRR-core	GGTCCAT	Nicotiana tabacum	auxin-responsive element
TraesCS4D02G243700	AuxRR-core	GGTCCAT	Nicotiana tabacum	auxin-responsive element
TraesCS5A02G286800	TGA-element	AACGAC	Brassica oleracea	auxin-responsive element
TraesCS5B02G286100	TGA-element	AACGAC	Brassica oleracea	auxin-responsive element
TraesCS5B02G286100	TGA-element	AACGAC	Brassica oleracea	auxin-responsive element
TraesCS5B02G286100	TGA-element	AACGAC	Brassica oleracea	auxin-responsive element
TraesCS5B02G396700	TGA-element	AACGAC	Brassica oleracea	auxin-responsive element
TraesCS5D02G294500	TGA-element	AACGAC	Brassica oleracea	auxin-responsive element
TraesCS7A02G260600	TGA-element	AACGAC	Brassica oleracea	auxin-responsive element
TraesCS7B02G020800	TGA-element	AACGAC	Brassica oleracea	auxin-responsive element
TraesCS5B02G286100	TC-rich repeats	ATTCTCTAAC	Nicotiana tabacum	cis-acting element involved in defense and stress responsiveness
TraesCS4D02G243700	LTR	CCGAAA	Hordeum vulgare	cis-acting element involved in low-temperature responsiveness
TraesCS4D02G243700	LTR	CCGAAA	Hordeum vulgare	cis-acting element involved in low-temperature responsiveness
TraesCS5A02G286800	LTR	CCGAAA	Hordeum vulgare	cis-acting element involved in low-temperature responsiveness
TraesCS5A02G286800	LTR	CCGAAA	Hordeum vulgare	cis-acting element involved in low-temperature responsiveness
TraesCS5A02G286800	LTR	CCGAAA	Hordeum vulgare	cis-acting element involved in low-temperature responsiveness
TraesCS5A02G391800	LTR	CCGAAA	Hordeum vulgare	cis-acting element involved in low-temperature responsiveness
TraesCS5B02G286100	LTR	CCGAAA	Hordeum vulgare	cis-acting element involved in low-temperature responsiveness
TraesCS5B02G286100	LTR	CCGAAA	Hordeum vulgare	cis-acting element involved in low-temperature responsiveness
TraesCS5B02G286100	LTR	CCGAAA	Hordeum vulgare	cis-acting element involved in low-temperature responsiveness
TraesCS5B02G286100	LTR	CCGAAA	Hordeum vulgare	cis-acting element involved in low-temperature responsiveness
TraesCS5B02G396700	LTR	CCGAAA	Hordeum vulgare	cis-acting element involved in low-temperature responsiveness
TraesCS5D02G294500	LTR	CCGAAA	Hordeum vulgare	cis-acting element involved in low-temperature responsiveness
TraesCS5D02G294500	LTR	CCGAAA	Hordeum vulgare	cis-acting element involved in low-temperature responsiveness
TraesCS5D02G401700	LTR	CCGAAA	Hordeum vulgare	cis-acting element involved in low-temperature responsiveness
TraesCS7A02G122000	LTR	CCGAAA	Hordeum vulgare	cis-acting element involved in low-temperature responsiveness
TraesCS7A02G260600	LTR	CCGAAA	Hordeum vulgare	cis-acting element involved in low-temperature responsiveness
TraesCS7B02G158600	LTR	CCGAAA	Hordeum vulgare	cis-acting element involved in low-temperature responsiveness
TraesCS7B02G158600	LTR	CCGAAA	Hordeum vulgare	cis-acting element involved in low-temperature responsiveness
TraesCS7D02G120500	LTR	CCGAAA	Hordeum vulgare	cis-acting element involved in low-temperature responsiveness
TraesCS5A02G286800	TCA-element	CCATCTTTTT	Nicotiana tabacum	cis-acting element involved in salicylic acid responsiveness
TraesCS5B02G286100	TCA-element	CCATCTTTTT	Nicotiana tabacum	cis-acting element involved in salicylic acid responsiveness
TraesCS5D02G294500	TCA-element	CCATCTTTTT	Nicotiana tabacum	cis-acting element involved in salicylic acid responsiveness
TraesCS7B02G158600	TCA-element	TCAGAAGAGG	Brassica oleracea	cis-acting element involved in salicylic acid responsiveness
TraesCS7D02G261600	TCA-element	TCAGAAGAGG	Brassica oleracea	cis-acting element involved in salicylic acid responsiveness
TraesCS4A02G058900	ABRE	GCAACGTGTC	Hordeum vulgare	cis-acting element involved in the abscisic acid responsiveness
TraesCS4A02G058900	ABRE	ACGTG	Arabidopsis thaliana	cis-acting element involved in the abscisic acid responsiveness
TraesCS4A02G058900	ABRE	ACGTG	Arabidopsis thaliana	cis-acting element involved in the abscisic acid responsiveness
TraesCS4A02G058900	ABRE	ACGTG	Arabidopsis thaliana	cis-acting element involved in the abscisic acid responsiveness
TraesCS4A02G058900	ABRE	GCCGCGTGGC	Oryza sativa	cis-acting element involved in the abscisic acid responsiveness
TraesCS4A02G058900	ABRE	ACGTG	Arabidopsis thaliana	cis-acting element involved in the abscisic acid responsiveness
TraesCS4A02G058900	ABRE	CGCACGTGTC	Hordeum vulgare	cis-acting element involved in the abscisic acid responsiveness
TraesCS4A02G058900	ABRE	CACGTG	Arabidopsis thaliana	cis-acting element involved in the abscisic acid responsiveness
TraesCS4A02G058900	ABRE	ACGTG	Arabidopsis thaliana	cis-acting element involved in the abscisic acid responsiveness
TraesCS4A02G058900	ABRE	CGTACGTGCA	Hordeum vulgare	cis-acting element involved in the abscisic acid responsiveness
TraesCS4A02G058900	ABRE	CACGTG	Arabidopsis thaliana	cis-acting element involved in the abscisic acid responsiveness
TraesCS4A02G058900	ABRE	ACGTG	Arabidopsis thaliana	cis-acting element involved in the abscisic acid responsiveness
TraesCS4B02G245700	ABRE	ACGTG	Arabidopsis thaliana	cis-acting element involved in the abscisic acid responsiveness
TraesCS4B02G245700	ABRE	TACGGTC	Arabidopsis thaliana	cis-acting element involved in the abscisic acid responsiveness
TraesCS4B02G245700	ABRE	ACGTG	Arabidopsis thaliana	cis-acting element involved in the abscisic acid responsiveness
TraesCS4B02G245700	ABRE	CACGTG	Arabidopsis thaliana	cis-acting element involved in the abscisic acid responsiveness
TraesCS4B02G245700	ABRE	ACGTG	Arabidopsis thaliana	cis-acting element involved in the abscisic acid responsiveness
TraesCS4B02G245700	ABRE	ACGTG	Arabidopsis thaliana	cis-acting element involved in the abscisic acid responsiveness
TraesCS4B02G245700	ABRE	CGCACGTGTC	Hordeum vulgare	cis-acting element involved in the abscisic acid responsiveness
TraesCS4B02G245700	ABRE	CACGTG	Arabidopsis thaliana	cis-acting element involved in the abscisic acid responsiveness
TraesCS4B02G245700	ABRE	ACGTG	Arabidopsis thaliana	cis-acting element involved in the abscisic acid responsiveness
TraesCS4B02G245700	ABRE	CGTACGTGCA	Hordeum vulgare	cis-acting element involved in the abscisic acid responsiveness
TraesCS4D02G243700	ABRE	CACGTG	Arabidopsis thaliana	cis-acting element involved in the abscisic acid responsiveness
TraesCS4D02G243700	ABRE	ACGTG	Arabidopsis thaliana	cis-acting element involved in the abscisic acid responsiveness
TraesCS4D02G243700	ABRE	ACGTG	Arabidopsis thaliana	cis-acting element involved in the abscisic acid responsiveness
TraesCS4D02G243700	ABRE	CGCACGTGTC	Hordeum vulgare	cis-acting element involved in the abscisic acid responsiveness
TraesCS4D02G243700	ABRE	CACGTG	Arabidopsis thaliana	cis-acting element involved in the abscisic acid responsiveness
TraesCS4D02G243700	ABRE	ACGTG	Arabidopsis thaliana	cis-acting element involved in the abscisic acid responsiveness
TraesCS4D02G243700	ABRE	CGTACGTGCA	Hordeum vulgare	cis-acting element involved in the abscisic acid responsiveness
TraesCS4D02G243700	ABRE	CACGTG	Arabidopsis thaliana	cis-acting element involved in the abscisic acid responsiveness
TraesCS4D02G243700	ABRE	ACGTG	Arabidopsis thaliana	cis-acting element involved in the abscisic acid responsiveness
TraesCS5A02G286800	ABRE	GACACGTGGC	Triticum aestivum	cis-acting element involved in the abscisic acid responsiveness
TraesCS5A02G286800	ABRE	ACGTG	Arabidopsis thaliana	cis-acting element involved in the abscisic acid responsiveness
TraesCS5A02G286800	ABRE	CGTACGTGCA	Hordeum vulgare	cis-acting element involved in the abscisic acid responsiveness
TraesCS5A02G286800	ABRE	ACGTG	Arabidopsis thaliana	cis-acting element involved in the abscisic acid responsiveness
TraesCS5A02G391800	ABRE	CGTACGTGCA	Hordeum vulgare	cis-acting element involved in the abscisic acid responsiveness
TraesCS5A02G391800	ABRE	ACGTG	Arabidopsis thaliana	cis-acting element involved in the abscisic acid responsiveness
TraesCS5A02G391800	ABRE	ACGTG	Arabidopsis thaliana	cis-acting element involved in the abscisic acid responsiveness
TraesCS5A02G391800	ABRE	CACGTG	Arabidopsis thaliana	cis-acting element involved in the abscisic acid responsiveness
TraesCS5A02G391800	ABRE	ACGTG	Arabidopsis thaliana	cis-acting element involved in the abscisic acid responsiveness
TraesCS5A02G391800	ABRE	ACGTG	Arabidopsis thaliana	cis-acting element involved in the abscisic acid responsiveness
TraesCS5A02G391800	ABRE	CGCACGTGTC	Hordeum vulgare	cis-acting element involved in the abscisic acid responsiveness
TraesCS5A02G391800	ABRE	ACGTG	Arabidopsis thaliana	cis-acting element involved in the abscisic acid responsiveness
TraesCS5A02G391800	ABRE	CGTACGTGCA	Hordeum vulgare	cis-acting element involved in the abscisic acid responsiveness
TraesCS5A02G391800	ABRE	ACGTG	Arabidopsis thaliana	cis-acting element involved in the abscisic acid responsiveness
TraesCS5A02G391800	ABRE	ACGTG	Arabidopsis thaliana	cis-acting element involved in the abscisic acid responsiveness
TraesCS5A02G391800	ABRE	ACGTG	Arabidopsis thaliana	cis-acting element involved in the abscisic acid responsiveness
TraesCS5B02G396700	ABRE	ACGTG	Arabidopsis thaliana	cis-acting element involved in the abscisic acid responsiveness
TraesCS5B02G396700	ABRE	TACGGTC	Arabidopsis thaliana	cis-acting element involved in the abscisic acid responsiveness
TraesCS5B02G396700	ABRE	CACGTG	Arabidopsis thaliana	cis-acting element involved in the abscisic acid responsiveness
TraesCS5B02G396700	ABRE	ACGTG	Arabidopsis thaliana	cis-acting element involved in the abscisic acid responsiveness
TraesCS5B02G396700	ABRE	ACGTG	Arabidopsis thaliana	cis-acting element involved in the abscisic acid responsiveness
TraesCS5B02G396700	ABRE	CGCACGTGTC	Hordeum vulgare	cis-acting element involved in the abscisic acid responsiveness
TraesCS5B02G396700	ABRE	ACGTG	Arabidopsis thaliana	cis-acting element involved in the abscisic acid responsiveness
TraesCS5B02G396700	ABRE	CGTACGTGCA	Hordeum vulgare	cis-acting element involved in the abscisic acid responsiveness
TraesCS5B02G396700	ABRE	ACGTG	Arabidopsis thaliana	cis-acting element involved in the abscisic acid responsiveness
TraesCS5B02G396700	ABRE	ACGTG	Arabidopsis thaliana	cis-acting element involved in the abscisic acid responsiveness
TraesCS5D02G294500	ABRE	CGTACGTGCA	Hordeum vulgare	cis-acting element involved in the abscisic acid responsiveness
TraesCS5D02G294500	ABRE	ACGTG	Arabidopsis thaliana	cis-acting element involved in the abscisic acid responsiveness
TraesCS5D02G401700	ABRE	CACGTG	Arabidopsis thaliana	cis-acting element involved in the abscisic acid responsiveness
TraesCS5D02G401700	ABRE	ACGTG	Arabidopsis thaliana	cis-acting element involved in the abscisic acid responsiveness
TraesCS5D02G401700	ABRE	CACGTG	Arabidopsis thaliana	cis-acting element involved in the abscisic acid responsiveness
TraesCS5D02G401700	ABRE	ACGTG	Arabidopsis thaliana	cis-acting element involved in the abscisic acid responsiveness
TraesCS5D02G401700	ABRE	ACGTG	Arabidopsis thaliana	cis-acting element involved in the abscisic acid responsiveness
TraesCS5D02G401700	ABRE	CGCACGTGTC	Hordeum vulgare	cis-acting element involved in the abscisic acid responsiveness
TraesCS5D02G401700	ABRE	ACGTG	Arabidopsis thaliana	cis-acting element involved in the abscisic acid responsiveness
TraesCS5D02G401700	ABRE	CGTACGTGCA	Hordeum vulgare	cis-acting element involved in the abscisic acid responsiveness
TraesCS5D02G401700	ABRE	ACGTG	Arabidopsis thaliana	cis-acting element involved in the abscisic acid responsiveness
TraesCS5D02G401700	ABRE	ACGTG	Arabidopsis thaliana	cis-acting element involved in the abscisic acid responsiveness
TraesCS7A02G122000	ABRE	ACGTG	Arabidopsis thaliana	cis-acting element involved in the abscisic acid responsiveness
TraesCS7A02G122000	ABRE	ACGTG	Arabidopsis thaliana	cis-acting element involved in the abscisic acid responsiveness
TraesCS7A02G122000	ABRE	ACGTG	Arabidopsis thaliana	cis-acting element involved in the abscisic acid responsiveness
TraesCS7A02G122000	ABRE	TACGGTC	Arabidopsis thaliana	cis-acting element involved in the abscisic acid responsiveness
TraesCS7A02G122000	ABRE	ACGTG	Arabidopsis thaliana	cis-acting element involved in the abscisic acid responsiveness
TraesCS7A02G122000	ABRE	ACGTG	Arabidopsis thaliana	cis-acting element involved in the abscisic acid responsiveness
TraesCS7A02G122000	ABRE	GACACGTACGT	Oryza sativa	cis-acting element involved in the abscisic acid responsiveness
TraesCS7A02G122000	ABRE	CGCACGTGTC	Hordeum vulgare	cis-acting element involved in the abscisic acid responsiveness
TraesCS7A02G122000	ABRE	TACGTGTC	Oryza sativa	cis-acting element involved in the abscisic acid responsiveness
TraesCS7A02G122000	ABRE	ACGTG	Arabidopsis thaliana	cis-acting element involved in the abscisic acid responsiveness
TraesCS7A02G122000	ABRE	ACGTG	Arabidopsis thaliana	cis-acting element involved in the abscisic acid responsiveness
TraesCS7A02G122000	ABRE	ACGTG	Arabidopsis thaliana	cis-acting element involved in the abscisic acid responsiveness
TraesCS7A02G122000	ABRE	CGTACGTGCA	Hordeum vulgare	cis-acting element involved in the abscisic acid responsiveness
TraesCS7A02G122000	ABRE	ACGTG	Arabidopsis thaliana	cis-acting element involved in the abscisic acid responsiveness
TraesCS7A02G260600	ABRE	ACGTG	Arabidopsis thaliana	cis-acting element involved in the abscisic acid responsiveness
TraesCS7A02G260600	ABRE	GCAACGTGTC	Hordeum vulgare	cis-acting element involved in the abscisic acid responsiveness
TraesCS7A02G260600	ABRE	ACGTG	Arabidopsis thaliana	cis-acting element involved in the abscisic acid responsiveness
TraesCS7B02G020800	ABRE	ACGTG	Arabidopsis thaliana	cis-acting element involved in the abscisic acid responsiveness
TraesCS7B02G020800	ABRE	ACGTG	Arabidopsis thaliana	cis-acting element involved in the abscisic acid responsiveness
TraesCS7B02G020800	ABRE	ACGTG	Arabidopsis thaliana	cis-acting element involved in the abscisic acid responsiveness
TraesCS7B02G020800	ABRE	ACGTG	Arabidopsis thaliana	cis-acting element involved in the abscisic acid responsiveness
TraesCS7B02G020800	ABRE	ACGTG	Arabidopsis thaliana	cis-acting element involved in the abscisic acid responsiveness
TraesCS7B02G020800	ABRE	CGTACGTGCA	Hordeum vulgare	cis-acting element involved in the abscisic acid responsiveness
TraesCS7B02G020800	ABRE	GACACGTACGT	Oryza sativa	cis-acting element involved in the abscisic acid responsiveness
TraesCS7B02G020800	ABRE	CGCACGTGTC	Hordeum vulgare	cis-acting element involved in the abscisic acid responsiveness
TraesCS7B02G020800	ABRE	TACGTGTC	Oryza sativa	cis-acting element involved in the abscisic acid responsiveness
TraesCS7B02G020800	ABRE	ACGTG	Arabidopsis thaliana	cis-acting element involved in the abscisic acid responsiveness
TraesCS7B02G020800	ABRE	CGTACGTGCA	Hordeum vulgare	cis-acting element involved in the abscisic acid responsiveness
TraesCS7B02G020800	ABRE	ACGTG	Arabidopsis thaliana	cis-acting element involved in the abscisic acid responsiveness
TraesCS7B02G158600	ABRE	ACGTG	Arabidopsis thaliana	cis-acting element involved in the abscisic acid responsiveness
TraesCS7B02G158600	ABRE	GCCGCGTGGC	Oryza sativa	cis-acting element involved in the abscisic acid responsiveness
TraesCS7B02G158600	ABRE	CACGTG	Arabidopsis thaliana	cis-acting element involved in the abscisic acid responsiveness
TraesCS7B02G158600	ABRE	ACGTG	Arabidopsis thaliana	cis-acting element involved in the abscisic acid responsiveness
TraesCS7B02G158600	ABRE	ACGTG	Arabidopsis thaliana	cis-acting element involved in the abscisic acid responsiveness
TraesCS7B02G158600	ABRE	GACACGTGGC	Triticum aestivum	cis-acting element involved in the abscisic acid responsiveness
TraesCS7B02G158600	ABRE	CACGTG	Arabidopsis thaliana	cis-acting element involved in the abscisic acid responsiveness
TraesCS7B02G158600	ABRE	ACGTG	Arabidopsis thaliana	cis-acting element involved in the abscisic acid responsiveness
TraesCS7D02G120500	ABRE	ACGTG	Arabidopsis thaliana	cis-acting element involved in the abscisic acid responsiveness
TraesCS7D02G120500	ABRE	ACGTG	Arabidopsis thaliana	cis-acting element involved in the abscisic acid responsiveness
TraesCS7D02G120500	ABRE	ACGTG	Arabidopsis thaliana	cis-acting element involved in the abscisic acid responsiveness
TraesCS7D02G120500	ABRE	GACACGTACGT	Oryza sativa	cis-acting element involved in the abscisic acid responsiveness
TraesCS7D02G120500	ABRE	CGCACGTGTC	Hordeum vulgare	cis-acting element involved in the abscisic acid responsiveness
TraesCS7D02G120500	ABRE	TACGTGTC	Oryza sativa	cis-acting element involved in the abscisic acid responsiveness
TraesCS7D02G120500	ABRE	ACGTG	Arabidopsis thaliana	cis-acting element involved in the abscisic acid responsiveness
TraesCS7D02G120500	ABRE	GCAACGTGTC	Hordeum vulgare	cis-acting element involved in the abscisic acid responsiveness
TraesCS7D02G120500	ABRE	ACGTG	Arabidopsis thaliana	cis-acting element involved in the abscisic acid responsiveness
TraesCS7D02G120500	ABRE	CGTACGTGCA	Hordeum vulgare	cis-acting element involved in the abscisic acid responsiveness
TraesCS7D02G120500	ABRE	ACGTG	Arabidopsis thaliana	cis-acting element involved in the abscisic acid responsiveness
TraesCS7D02G261600	ABRE	ACGTG	Arabidopsis thaliana	cis-acting element involved in the abscisic acid responsiveness
TraesCS7D02G261600	ABRE	GCCGCGTGGC	Oryza sativa	cis-acting element involved in the abscisic acid responsiveness
TraesCS7D02G261600	ABRE	CACGTG	Arabidopsis thaliana	cis-acting element involved in the abscisic acid responsiveness
TraesCS7D02G261600	ABRE	ACGTG	Arabidopsis thaliana	cis-acting element involved in the abscisic acid responsiveness
TraesCS7D02G261600	ABRE	GACACGTGGC	Triticum aestivum	cis-acting element involved in the abscisic acid responsiveness
TraesCS7D02G261600	ABRE	CACGTG	Arabidopsis thaliana	cis-acting element involved in the abscisic acid responsiveness
TraesCS7D02G261600	ABRE	ACGTG	Arabidopsis thaliana	cis-acting element involved in the abscisic acid responsiveness
TraesCS4B02G245700	circadian	CAAAGATATC	Lycopersicon esculentum	cis-acting regulatory element involved in circadian control
TraesCS7A02G122000	circadian	CAAAGATATC	Lycopersicon esculentum	cis-acting regulatory element involved in circadian control
TraesCS7D02G120500	circadian	CAAAGATATC	Lycopersicon esculentum	cis-acting regulatory element involved in circadian control
TraesCS4A02G058900	CGTCA-motif	CGTCA	Hordeum vulgare	cis-acting regulatory element involved in the MeJA-responsiveness
TraesCS4A02G058900	CGTCA-motif	CGTCA	Hordeum vulgare	cis-acting regulatory element involved in the MeJA-responsiveness
TraesCS4A02G058900	CGTCA-motif	CGTCA	Hordeum vulgare	cis-acting regulatory element involved in the MeJA-responsiveness
TraesCS4A02G058900	CGTCA-motif	CGTCA	Hordeum vulgare	cis-acting regulatory element involved in the MeJA-responsiveness
TraesCS4A02G058900	CGTCA-motif	CGTCA	Hordeum vulgare	cis-acting regulatory element involved in the MeJA-responsiveness
TraesCS4A02G058900	CGTCA-motif	CGTCA	Hordeum vulgare	cis-acting regulatory element involved in the MeJA-responsiveness
TraesCS4A02G058900	TGACG-motif	TGACG	Hordeum vulgare	cis-acting regulatory element involved in the MeJA-responsiveness
TraesCS4A02G058900	TGACG-motif	TGACG	Hordeum vulgare	cis-acting regulatory element involved in the MeJA-responsiveness
TraesCS4A02G058900	TGACG-motif	TGACG	Hordeum vulgare	cis-acting regulatory element involved in the MeJA-responsiveness
TraesCS4A02G058900	TGACG-motif	TGACG	Hordeum vulgare	cis-acting regulatory element involved in the MeJA-responsiveness
TraesCS4A02G058900	TGACG-motif	TGACG	Hordeum vulgare	cis-acting regulatory element involved in the MeJA-responsiveness
TraesCS4A02G058900	TGACG-motif	TGACG	Hordeum vulgare	cis-acting regulatory element involved in the MeJA-responsiveness
TraesCS4B02G245700	TGACG-motif	TGACG	Hordeum vulgare	cis-acting regulatory element involved in the MeJA-responsiveness
TraesCS4B02G245700	TGACG-motif	TGACG	Hordeum vulgare	cis-acting regulatory element involved in the MeJA-responsiveness
TraesCS4B02G245700	CGTCA-motif	CGTCA	Hordeum vulgare	cis-acting regulatory element involved in the MeJA-responsiveness
TraesCS4B02G245700	CGTCA-motif	CGTCA	Hordeum vulgare	cis-acting regulatory element involved in the MeJA-responsiveness
TraesCS4D02G243700	TGACG-motif	TGACG	Hordeum vulgare	cis-acting regulatory element involved in the MeJA-responsiveness
TraesCS4D02G243700	TGACG-motif	TGACG	Hordeum vulgare	cis-acting regulatory element involved in the MeJA-responsiveness
TraesCS4D02G243700	CGTCA-motif	CGTCA	Hordeum vulgare	cis-acting regulatory element involved in the MeJA-responsiveness
TraesCS4D02G243700	CGTCA-motif	CGTCA	Hordeum vulgare	cis-acting regulatory element involved in the MeJA-responsiveness
TraesCS5A02G286800	CGTCA-motif	CGTCA	Hordeum vulgare	cis-acting regulatory element involved in the MeJA-responsiveness
TraesCS5A02G286800	TGACG-motif	TGACG	Hordeum vulgare	cis-acting regulatory element involved in the MeJA-responsiveness
TraesCS5A02G391800	TGACG-motif	TGACG	Hordeum vulgare	cis-acting regulatory element involved in the MeJA-responsiveness
TraesCS5A02G391800	TGACG-motif	TGACG	Hordeum vulgare	cis-acting regulatory element involved in the MeJA-responsiveness
TraesCS5A02G391800	TGACG-motif	TGACG	Hordeum vulgare	cis-acting regulatory element involved in the MeJA-responsiveness
TraesCS5A02G391800	TGACG-motif	TGACG	Hordeum vulgare	cis-acting regulatory element involved in the MeJA-responsiveness
TraesCS5A02G391800	CGTCA-motif	CGTCA	Hordeum vulgare	cis-acting regulatory element involved in the MeJA-responsiveness
TraesCS5A02G391800	CGTCA-motif	CGTCA	Hordeum vulgare	cis-acting regulatory element involved in the MeJA-responsiveness
TraesCS5A02G391800	CGTCA-motif	CGTCA	Hordeum vulgare	cis-acting regulatory element involved in the MeJA-responsiveness
TraesCS5A02G391800	CGTCA-motif	CGTCA	Hordeum vulgare	cis-acting regulatory element involved in the MeJA-responsiveness
TraesCS5B02G286100	CGTCA-motif	CGTCA	Hordeum vulgare	cis-acting regulatory element involved in the MeJA-responsiveness
TraesCS5B02G286100	TGACG-motif	TGACG	Hordeum vulgare	cis-acting regulatory element involved in the MeJA-responsiveness
TraesCS5B02G396700	CGTCA-motif	CGTCA	Hordeum vulgare	cis-acting regulatory element involved in the MeJA-responsiveness
TraesCS5B02G396700	CGTCA-motif	CGTCA	Hordeum vulgare	cis-acting regulatory element involved in the MeJA-responsiveness
TraesCS5B02G396700	CGTCA-motif	CGTCA	Hordeum vulgare	cis-acting regulatory element involved in the MeJA-responsiveness
TraesCS5B02G396700	TGACG-motif	TGACG	Hordeum vulgare	cis-acting regulatory element involved in the MeJA-responsiveness
TraesCS5B02G396700	TGACG-motif	TGACG	Hordeum vulgare	cis-acting regulatory element involved in the MeJA-responsiveness
TraesCS5B02G396700	TGACG-motif	TGACG	Hordeum vulgare	cis-acting regulatory element involved in the MeJA-responsiveness
TraesCS5D02G294500	CGTCA-motif	CGTCA	Hordeum vulgare	cis-acting regulatory element involved in the MeJA-responsiveness
TraesCS5D02G294500	CGTCA-motif	CGTCA	Hordeum vulgare	cis-acting regulatory element involved in the MeJA-responsiveness
TraesCS5D02G294500	TGACG-motif	TGACG	Hordeum vulgare	cis-acting regulatory element involved in the MeJA-responsiveness
TraesCS5D02G294500	TGACG-motif	TGACG	Hordeum vulgare	cis-acting regulatory element involved in the MeJA-responsiveness
TraesCS5D02G401700	TGACG-motif	TGACG	Hordeum vulgare	cis-acting regulatory element involved in the MeJA-responsiveness
TraesCS5D02G401700	TGACG-motif	TGACG	Hordeum vulgare	cis-acting regulatory element involved in the MeJA-responsiveness
TraesCS5D02G401700	TGACG-motif	TGACG	Hordeum vulgare	cis-acting regulatory element involved in the MeJA-responsiveness
TraesCS5D02G401700	CGTCA-motif	CGTCA	Hordeum vulgare	cis-acting regulatory element involved in the MeJA-responsiveness
TraesCS5D02G401700	CGTCA-motif	CGTCA	Hordeum vulgare	cis-acting regulatory element involved in the MeJA-responsiveness
TraesCS5D02G401700	CGTCA-motif	CGTCA	Hordeum vulgare	cis-acting regulatory element involved in the MeJA-responsiveness
TraesCS7A02G122000	CGTCA-motif	CGTCA	Hordeum vulgare	cis-acting regulatory element involved in the MeJA-responsiveness
TraesCS7A02G122000	CGTCA-motif	CGTCA	Hordeum vulgare	cis-acting regulatory element involved in the MeJA-responsiveness
TraesCS7A02G122000	TGACG-motif	TGACG	Hordeum vulgare	cis-acting regulatory element involved in the MeJA-responsiveness
TraesCS7A02G122000	TGACG-motif	TGACG	Hordeum vulgare	cis-acting regulatory element involved in the MeJA-responsiveness
TraesCS7A02G260600	TGACG-motif	TGACG	Hordeum vulgare	cis-acting regulatory element involved in the MeJA-responsiveness
TraesCS7A02G260600	TGACG-motif	TGACG	Hordeum vulgare	cis-acting regulatory element involved in the MeJA-responsiveness
TraesCS7A02G260600	TGACG-motif	TGACG	Hordeum vulgare	cis-acting regulatory element involved in the MeJA-responsiveness
TraesCS7A02G260600	CGTCA-motif	CGTCA	Hordeum vulgare	cis-acting regulatory element involved in the MeJA-responsiveness
TraesCS7A02G260600	CGTCA-motif	CGTCA	Hordeum vulgare	cis-acting regulatory element involved in the MeJA-responsiveness
TraesCS7A02G260600	CGTCA-motif	CGTCA	Hordeum vulgare	cis-acting regulatory element involved in the MeJA-responsiveness
TraesCS7B02G020800	TGACG-motif	TGACG	Hordeum vulgare	cis-acting regulatory element involved in the MeJA-responsiveness
TraesCS7B02G020800	TGACG-motif	TGACG	Hordeum vulgare	cis-acting regulatory element involved in the MeJA-responsiveness
TraesCS7B02G020800	TGACG-motif	TGACG	Hordeum vulgare	cis-acting regulatory element involved in the MeJA-responsiveness
TraesCS7B02G020800	CGTCA-motif	CGTCA	Hordeum vulgare	cis-acting regulatory element involved in the MeJA-responsiveness
TraesCS7B02G020800	CGTCA-motif	CGTCA	Hordeum vulgare	cis-acting regulatory element involved in the MeJA-responsiveness
TraesCS7B02G020800	CGTCA-motif	CGTCA	Hordeum vulgare	cis-acting regulatory element involved in the MeJA-responsiveness
TraesCS7B02G158600	TGACG-motif	TGACG	Hordeum vulgare	cis-acting regulatory element involved in the MeJA-responsiveness
TraesCS7B02G158600	TGACG-motif	TGACG	Hordeum vulgare	cis-acting regulatory element involved in the MeJA-responsiveness
TraesCS7B02G158600	TGACG-motif	TGACG	Hordeum vulgare	cis-acting regulatory element involved in the MeJA-responsiveness
TraesCS7B02G158600	CGTCA-motif	CGTCA	Hordeum vulgare	cis-acting regulatory element involved in the MeJA-responsiveness
TraesCS7B02G158600	CGTCA-motif	CGTCA	Hordeum vulgare	cis-acting regulatory element involved in the MeJA-responsiveness
TraesCS7B02G158600	CGTCA-motif	CGTCA	Hordeum vulgare	cis-acting regulatory element involved in the MeJA-responsiveness
TraesCS7D02G120500	TGACG-motif	TGACG	Hordeum vulgare	cis-acting regulatory element involved in the MeJA-responsiveness
TraesCS7D02G120500	TGACG-motif	TGACG	Hordeum vulgare	cis-acting regulatory element involved in the MeJA-responsiveness
TraesCS7D02G120500	CGTCA-motif	CGTCA	Hordeum vulgare	cis-acting regulatory element involved in the MeJA-responsiveness
TraesCS7D02G120500	CGTCA-motif	CGTCA	Hordeum vulgare	cis-acting regulatory element involved in the MeJA-responsiveness
TraesCS7D02G261600	CGTCA-motif	CGTCA	Hordeum vulgare	cis-acting regulatory element involved in the MeJA-responsiveness
TraesCS7D02G261600	CGTCA-motif	CGTCA	Hordeum vulgare	cis-acting regulatory element involved in the MeJA-responsiveness
TraesCS7D02G261600	CGTCA-motif	CGTCA	Hordeum vulgare	cis-acting regulatory element involved in the MeJA-responsiveness
TraesCS7D02G261600	TGACG-motif	TGACG	Hordeum vulgare	cis-acting regulatory element involved in the MeJA-responsiveness
TraesCS7D02G261600	TGACG-motif	TGACG	Hordeum vulgare	cis-acting regulatory element involved in the MeJA-responsiveness
TraesCS7D02G261600	TGACG-motif	TGACG	Hordeum vulgare	cis-acting regulatory element involved in the MeJA-responsiveness
TraesCS5A02G391800	CAT-box	GCCACT	Arabidopsis thaliana	cis-acting regulatory element related to meristem expression
TraesCS5B02G396700	CAT-box	GCCACT	Arabidopsis thaliana	cis-acting regulatory element related to meristem expression
TraesCS5D02G401700	CAT-box	GCCACT	Arabidopsis thaliana	cis-acting regulatory element related to meristem expression
TraesCS7A02G122000	CAT-box	GCCACT	Arabidopsis thaliana	cis-acting regulatory element related to meristem expression
TraesCS7B02G020800	CAT-box	GCCACT	Arabidopsis thaliana	cis-acting regulatory element related to meristem expression
TraesCS7D02G120500	CAT-box	GCCACT	Arabidopsis thaliana	cis-acting regulatory element related to meristem expression
TraesCS5A02G391800	GCN4_motif	TGAGTCA	Oryza sativa	cis-regulatory element involved in endosperm expression
TraesCS5D02G294500	GCN4_motif	TGAGTCA	Oryza sativa	cis-regulatory element involved in endosperm expression
TraesCS4D02G243700	TATC-box	TATCCCA	Oryza sativa	gibberellin-responsive element
TraesCS4D02G243700	GARE-motif	TCTGTTG	Brassica oleracea	gibberellin-responsive element
TraesCS5B02G286100	P-box	CCTTTTG	Oryza sativa	gibberellin-responsive element
TraesCS7A02G260600	TATC-box	TATCCCA	Oryza sativa	gibberellin-responsive element
TraesCS7A02G260600	GARE-motif	TCTGTTG	Brassica oleracea	gibberellin-responsive element
TraesCS7B02G020800	TATC-box	TATCCCA	Oryza sativa	gibberellin-responsive element
TraesCS7B02G020800	TATC-box	TATCCCA	Oryza sativa	gibberellin-responsive element
TraesCS7D02G120500	TATC-box	TATCCCA	Oryza sativa	gibberellin-responsive element
TraesCS7D02G120500	TATC-box	TATCCCA	Oryza sativa	gibberellin-responsive element
TraesCS7D02G120500	GARE-motif	TCTGTTG	Brassica oleracea	gibberellin-responsive element
TraesCS7D02G261600	P-box	CCTTTTG	Oryza sativa	gibberellin-responsive element
TraesCS7D02G261600	GARE-motif	TCTGTTG	Brassica oleracea	gibberellin-responsive element
TraesCS4A02G058900	G-Box	CACGTG	Pisum sativum	light responsive element
TraesCS4A02G058900	G-Box	CACGTG	Pisum sativum	light responsive element
TraesCS4A02G058900	G-box	CACGTC	Zea mays	light responsive element
TraesCS4A02G058900	G-box	CACGTC	Zea mays	light responsive element
TraesCS4A02G058900	G-box	CACGTC	Zea mays	light responsive element
TraesCS4A02G058900	G-box	CACGTC	Zea mays	light responsive element
TraesCS4A02G058900	G-box	ACACGTG(G/t)CACC	Lycopersicon esculentum	light responsive element
TraesCS4A02G058900	G-box	CACGTG	Arabidopsis thaliana	light responsive element
TraesCS4A02G058900	G-box	CACGTG	Arabidopsis thaliana	light responsive element
TraesCS4A02G058900	GT1-motif	GGTTAA	Arabidopsis thaliana	light responsive element
TraesCS4A02G058900	Sp1	GGGCGG	Oryza sativa	light responsive element
TraesCS4A02G058900	Sp1	GGGCGG	Oryza sativa	light responsive element
TraesCS4A02G058900	Box 4	ATTAAT	Petroselinum crispum	light responsive element
TraesCS4A02G058900	CAG-motif	GAAAGGCAGAC	Arabidopsis thaliana	light responsive element
TraesCS4A02G058900	AE-box	AGAAACAA	Arabidopsis thaliana	light responsive element
TraesCS4B02G245700	G-box	GCCACGTGGA	Arabidopsis thaliana	light responsive element
TraesCS4B02G245700	G-box	CACGTG	Arabidopsis thaliana	light responsive element
TraesCS4B02G245700	G-box	CACGTC	Zea mays	light responsive element
TraesCS4B02G245700	G-box	ACACGTG(G/t)CACC	Lycopersicon esculentum	light responsive element
TraesCS4B02G245700	G-box	CACGTG	Arabidopsis thaliana	light responsive element
TraesCS4B02G245700	G-Box	CACGTT	Pisum sativum	light responsive element
TraesCS4B02G245700	G-Box	CACGTT	Pisum sativum	light responsive element
TraesCS4B02G245700	G-Box	CACGTG	Pisum sativum	light responsive element
TraesCS4B02G245700	G-Box	CACGTG	Pisum sativum	light responsive element
TraesCS4B02G245700	MRE	AACCTAA	Petroselinum crispum	light responsive element
TraesCS4B02G245700	Box 4	ATTAAT	Petroselinum crispum	light responsive element
TraesCS4B02G245700	Box 4	ATTAAT	Petroselinum crispum	light responsive element
TraesCS4B02G245700	GATA-motif	GATAGGA	Arabidopsis thaliana	light responsive element
TraesCS4B02G245700	TCT-motif	TCTTAC	Arabidopsis thaliana	light responsive element
TraesCS4B02G245700	TCT-motif	TCTTAC	Arabidopsis thaliana	light responsive element
TraesCS4B02G245700	Box II	CCACGTGGC	Petroselinum crispum	light responsive element
TraesCS4B02G245700	AE-box	AGAAACAA	Arabidopsis thaliana	light responsive element
TraesCS4D02G243700	ACE	GCGACGTACC	Petroselinum crispum	light responsive element
TraesCS4D02G243700	G-box	CAGACGTGGCA	Nicotiana plumbaginifolia	light responsive element
TraesCS4D02G243700	G-box	CACGTG	Arabidopsis thaliana	light responsive element
TraesCS4D02G243700	G-box	CACGTC	Zea mays	light responsive element
TraesCS4D02G243700	G-box	ACACGTG(G/t)CACC	Lycopersicon esculentum	light responsive element
TraesCS4D02G243700	G-box	CACGTG	Arabidopsis thaliana	light responsive element
TraesCS4D02G243700	G-box	CACGTG	Arabidopsis thaliana	light responsive element
TraesCS4D02G243700	G-Box	CACGTG	Pisum sativum	light responsive element
TraesCS4D02G243700	G-Box	CACGTG	Pisum sativum	light responsive element
TraesCS4D02G243700	G-Box	CACGTG	Pisum sativum	light responsive element
TraesCS4D02G243700	Box 4	ATTAAT	Petroselinum crispum	light responsive element
TraesCS4D02G243700	Box 4	ATTAAT	Petroselinum crispum	light responsive element
TraesCS4D02G243700	TCCC-motif	TCTCCCT	Spinacia oleracea	light responsive element
TraesCS4D02G243700	L-box	ATCCCACCTAC	Petroselinum crispum	light responsive element
TraesCS5A02G286800	G-box	CAGACGTGGCA	Nicotiana plumbaginifolia	light responsive element
TraesCS5A02G286800	G-box	CACGTC	Zea mays	light responsive element
TraesCS5A02G286800	G-box	TACGTG	Arabidopsis thaliana	light responsive element
TraesCS5A02G286800	G-box	CACGAC	Zea mays	light responsive element
TraesCS5A02G286800	GT1-motif	GGTTAA	Arabidopsis thaliana	light responsive element
TraesCS5A02G286800	Sp1	GGGCGG	Oryza sativa	light responsive element
TraesCS5A02G286800	Sp1	GGGCGG	Oryza sativa	light responsive element
TraesCS5A02G286800	Sp1	GGGCGG	Oryza sativa	light responsive element
TraesCS5A02G286800	Sp1	GGGCGG	Oryza sativa	light responsive element
TraesCS5A02G286800	MRE	AACCTAA	Petroselinum crispum	light responsive element
TraesCS5A02G286800	GTGGC-motif	CAGCGTGTGGC	Hordeum vulgare	light responsive element
TraesCS5A02G286800	GATA-motif	GATAGGG	Pisum sativum	light responsive element
TraesCS5A02G391800	G-box	TACGTG	Arabidopsis thaliana	light responsive element
TraesCS5A02G391800	G-box	CACGTC	Zea mays	light responsive element
TraesCS5A02G391800	G-box	GCCACGTGGA	Arabidopsis thaliana	light responsive element
TraesCS5A02G391800	G-box	CACGTG	Arabidopsis thaliana	light responsive element
TraesCS5A02G391800	G-box	TACGTG	Arabidopsis thaliana	light responsive element
TraesCS5A02G391800	G-box	CACGTC	Zea mays	light responsive element
TraesCS5A02G391800	G-box	TACGTG	Arabidopsis thaliana	light responsive element
TraesCS5A02G391800	G-box	CACGTC	Zea mays	light responsive element
TraesCS5A02G391800	G-box	CAGACGTGGCA	Nicotiana plumbaginifolia	light responsive element
TraesCS5A02G391800	G-Box	CACGTG	Pisum sativum	light responsive element
TraesCS5A02G391800	G-Box	CACGTT	Pisum sativum	light responsive element
TraesCS5A02G391800	Sp1	GGGCGG	Oryza sativa	light responsive element
TraesCS5A02G391800	Sp1	GGGCGG	Oryza sativa	light responsive element
TraesCS5A02G391800	Sp1	GGGCGG	Oryza sativa	light responsive element
TraesCS5A02G391800	Sp1	GGGCGG	Oryza sativa	light responsive element
TraesCS5A02G391800	TCCC-motif	TCTCCCT	Spinacia oleracea	light responsive element
TraesCS5A02G391800	I-box	gGATAAGGTG	Zea mays	light responsive element
TraesCS5B02G286100	Sp1	GGGCGG	Oryza sativa	light responsive element
TraesCS5B02G286100	Sp1	GGGCGG	Oryza sativa	light responsive element
TraesCS5B02G286100	GT1-motif	GTGTGTGAA	Solanum tuberosum	light responsive element
TraesCS5B02G286100	GT1-motif	GGTTAA	Arabidopsis thaliana	light responsive element
TraesCS5B02G286100	GATA-motif	GATAGGG	Pisum sativum	light responsive element
TraesCS5B02G396700	G-box	CACGTC	Zea mays	light responsive element
TraesCS5B02G396700	G-box	CACGAC	Zea mays	light responsive element
TraesCS5B02G396700	G-box	GCCACGTGGA	Arabidopsis thaliana	light responsive element
TraesCS5B02G396700	G-box	CACGTG	Arabidopsis thaliana	light responsive element
TraesCS5B02G396700	G-box	TACGTG	Arabidopsis thaliana	light responsive element
TraesCS5B02G396700	G-box	CACGTC	Zea mays	light responsive element
TraesCS5B02G396700	G-box	TACGTG	Arabidopsis thaliana	light responsive element
TraesCS5B02G396700	G-box	CAGACGTGGCA	Nicotiana plumbaginifolia	light responsive element
TraesCS5B02G396700	G-Box	CACGTG	Pisum sativum	light responsive element
TraesCS5B02G396700	G-Box	CACGTT	Pisum sativum	light responsive element
TraesCS5B02G396700	Sp1	GGGCGG	Oryza sativa	light responsive element
TraesCS5B02G396700	Sp1	GGGCGG	Oryza sativa	light responsive element
TraesCS5B02G396700	Sp1	GGGCGG	Oryza sativa	light responsive element
TraesCS5B02G396700	Sp1	GGGCGG	Oryza sativa	light responsive element
TraesCS5B02G396700	TCCC-motif	TCTCCCT	Spinacia oleracea	light responsive element
TraesCS5B02G396700	I-box	gGATAAGGTG	Zea mays	light responsive element
TraesCS5B02G396700	Pc-CMA2c	GCCCACGCA	Pisum sativum	light responsive element
TraesCS5D02G294500	G-box	TACGTG	Arabidopsis thaliana	light responsive element
TraesCS5D02G294500	Sp1	GGGCGG	Oryza sativa	light responsive element
TraesCS5D02G294500	GT1-motif	GGTTAA	Arabidopsis thaliana	light responsive element
TraesCS5D02G294500	GATA-motif	GATAGGG	Pisum sativum	light responsive element
TraesCS5D02G294500	TCT-motif	TCTTAC	Arabidopsis thaliana	light responsive element
TraesCS5D02G294500	GTGGC-motif	CAGCGTGTGGC	Hordeum vulgare	light responsive element
TraesCS5D02G401700	G-Box	CACGTG	Pisum sativum	light responsive element
TraesCS5D02G401700	G-Box	CACGTG	Pisum sativum	light responsive element
TraesCS5D02G401700	G-Box	CACGTT	Pisum sativum	light responsive element
TraesCS5D02G401700	G-box	CACGTG	Arabidopsis thaliana	light responsive element
TraesCS5D02G401700	G-box	GCCACGTGGA	Arabidopsis thaliana	light responsive element
TraesCS5D02G401700	G-box	CACGTG	Arabidopsis thaliana	light responsive element
TraesCS5D02G401700	G-box	TACGTG	Arabidopsis thaliana	light responsive element
TraesCS5D02G401700	G-box	CACGTC	Zea mays	light responsive element
TraesCS5D02G401700	G-box	TACGTG	Arabidopsis thaliana	light responsive element
TraesCS5D02G401700	G-box	CAGACGTGGCA	Nicotiana plumbaginifolia	light responsive element
TraesCS5D02G401700	GT1-motif	GGTTAA	Arabidopsis thaliana	light responsive element
TraesCS5D02G401700	Sp1	GGGCGG	Oryza sativa	light responsive element
TraesCS5D02G401700	Sp1	GGGCGG	Oryza sativa	light responsive element
TraesCS5D02G401700	Sp1	GGGCGG	Oryza sativa	light responsive element
TraesCS5D02G401700	Sp1	GGGCGG	Oryza sativa	light responsive element
TraesCS5D02G401700	Sp1	GGGCGG	Oryza sativa	light responsive element
TraesCS5D02G401700	Sp1	GGGCGG	Oryza sativa	light responsive element
TraesCS5D02G401700	Sp1	GGGCGG	Oryza sativa	light responsive element
TraesCS5D02G401700	Pc-CMA2c	GCCCACGCA	Pisum sativum	light responsive element
TraesCS5D02G401700	chs-CMA1a	TTACTTAA	Daucus carota	light responsive element
TraesCS5D02G401700	TCCC-motif	TCTCCCT	Spinacia oleracea	light responsive element
TraesCS5D02G401700	TCCC-motif	TCTCCCT	Spinacia oleracea	light responsive element
TraesCS7A02G122000	ACE	GACACGTATG	Petroselinum crispum	light responsive element
TraesCS7A02G122000	G-Box	CACGTT	Pisum sativum	light responsive element
TraesCS7A02G122000	G-Box	CACGTT	Pisum sativum	light responsive element
TraesCS7A02G122000	G-box	CACGTC	Zea mays	light responsive element
TraesCS7A02G122000	G-box	CCACGTAA	Brassica napus	light responsive element
TraesCS7A02G122000	G-box	TACGTG	Arabidopsis thaliana	light responsive element
TraesCS7A02G122000	G-box	TACGTG	Arabidopsis thaliana	light responsive element
TraesCS7A02G122000	G-box	TACGTG	Arabidopsis thaliana	light responsive element
TraesCS7A02G122000	G-box	CACGTC	Zea mays	light responsive element
TraesCS7A02G122000	G-box	TACGTG	Arabidopsis thaliana	light responsive element
TraesCS7A02G122000	G-box	TACGTG	Arabidopsis thaliana	light responsive element
TraesCS7A02G122000	AAAC-motif	CAATCAAAACCT	Spinacia oleracea	light responsive element
TraesCS7A02G122000	Sp1	GGGCGG	Oryza sativa	light responsive element
TraesCS7A02G122000	Sp1	GGGCGG	Oryza sativa	light responsive element
TraesCS7A02G122000	3-AF1 binding site	TAAGAGAGGAA	Solanum tuberosum	light responsive element
TraesCS7A02G122000	GT1-motif	GGTTAA	Arabidopsis thaliana	light responsive element
TraesCS7A02G122000	Box 4	ATTAAT	Petroselinum crispum	light responsive element
TraesCS7A02G122000	ATC-motif	TGCTATCCG	Zea mays	light responsive element
TraesCS7A02G122000	TCCC-motif	TCTCCCT	Spinacia oleracea	light responsive element
TraesCS7A02G122000	TCCC-motif	TCTCCCT	Spinacia oleracea	light responsive element
TraesCS7A02G122000	chs-CMA2a	TCACTTGA	Petroselinum crispum	light responsive element
TraesCS7A02G260600	ACE	GCGACGTACC	Petroselinum crispum	light responsive element
TraesCS7A02G260600	G-Box	CACGTT	Pisum sativum	light responsive element
TraesCS7A02G260600	G-box	CACGAC	Zea mays	light responsive element
TraesCS7A02G260600	G-box	CACGAC	Zea mays	light responsive element
TraesCS7A02G260600	G-box	CACGTC	Zea mays	light responsive element
TraesCS7A02G260600	Sp1	GGGCGG	Oryza sativa	light responsive element
TraesCS7A02G260600	MRE	AACCTAA	Petroselinum crispum	light responsive element
TraesCS7A02G260600	I-box	AGATAAGG	Triticum aestivum	light responsive element
TraesCS7A02G260600	Box II	ACACGTTGT	Sinapis alba	light responsive element
TraesCS7A02G260600	TCCC-motif	TCTCCCT	Spinacia oleracea	light responsive element
TraesCS7B02G020800	ACE	GACACGTATG	Petroselinum crispum	light responsive element
TraesCS7B02G020800	G-box	CACGTC	Zea mays	light responsive element
TraesCS7B02G020800	G-box	CACGTC	Zea mays	light responsive element
TraesCS7B02G020800	G-box	TACGTG	Arabidopsis thaliana	light responsive element
TraesCS7B02G020800	G-box	CACGTC	Zea mays	light responsive element
TraesCS7B02G020800	G-box	TACGTG	Arabidopsis thaliana	light responsive element
TraesCS7B02G020800	G-box	TACGTG	Arabidopsis thaliana	light responsive element
TraesCS7B02G020800	G-Box	CACGTT	Pisum sativum	light responsive element
TraesCS7B02G020800	GT1-motif	GGTTAA	Arabidopsis thaliana	light responsive element
TraesCS7B02G020800	GT1-motif	GGTTAA	Arabidopsis thaliana	light responsive element
TraesCS7B02G020800	GT1-motif	GGTTAA	Arabidopsis thaliana	light responsive element
TraesCS7B02G020800	Sp1	GGGCGG	Oryza sativa	light responsive element
TraesCS7B02G020800	Sp1	GGGCGG	Oryza sativa	light responsive element
TraesCS7B02G020800	Box 4	ATTAAT	Petroselinum crispum	light responsive element
TraesCS7B02G020800	ATC-motif	TGCTATCCA	Pisum sativum	light responsive element
TraesCS7B02G020800	chs-CMA2a	TCACTTGA	Petroselinum crispum	light responsive element
TraesCS7B02G020800	TCT-motif	TCTTAC	Arabidopsis thaliana	light responsive element
TraesCS7B02G020800	I-box	gGATAAGGTG	Zea mays	light responsive element
TraesCS7B02G020800	AE-box	AGAAACAA	Arabidopsis thaliana	light responsive element
TraesCS7B02G158600	ACE	GCGACGTACC	Petroselinum crispum	light responsive element
TraesCS7B02G158600	G-box	CACGTC	Zea mays	light responsive element
TraesCS7B02G158600	G-box	GCCACGTGGA	Arabidopsis thaliana	light responsive element
TraesCS7B02G158600	G-box	CACGTG	Arabidopsis thaliana	light responsive element
TraesCS7B02G158600	G-box	CACGTC	Zea mays	light responsive element
TraesCS7B02G158600	G-box	CACGTG	Arabidopsis thaliana	light responsive element
TraesCS7B02G158600	G-Box	CACGTG	Pisum sativum	light responsive element
TraesCS7B02G158600	G-Box	CACGTG	Pisum sativum	light responsive element
TraesCS7B02G158600	Sp1	GGGCGG	Oryza sativa	light responsive element
TraesCS7B02G158600	TCCC-motif	TCTCCCT	Spinacia oleracea	light responsive element
TraesCS7B02G158600	I-box	AGATAAGG	Triticum aestivum	light responsive element
TraesCS7B02G158600	Box II	CCACGTGGC	Petroselinum crispum	light responsive element
TraesCS7B02G158600	Box II	CCACGTGGC	Petroselinum crispum	light responsive element
TraesCS7D02G120500	ACE	GACACGTATG	Petroselinum crispum	light responsive element
TraesCS7D02G120500	G-box	CACGTC	Zea mays	light responsive element
TraesCS7D02G120500	G-box	CACGTC	Zea mays	light responsive element
TraesCS7D02G120500	G-box	CACGAC	Zea mays	light responsive element
TraesCS7D02G120500	G-box	TACGTG	Arabidopsis thaliana	light responsive element
TraesCS7D02G120500	G-box	TACGTG	Arabidopsis thaliana	light responsive element
TraesCS7D02G120500	G-Box	CACGTT	Pisum sativum	light responsive element
TraesCS7D02G120500	G-Box	CACGTT	Pisum sativum	light responsive element
TraesCS7D02G120500	GT1-motif	GGTTAA	Arabidopsis thaliana	light responsive element
TraesCS7D02G120500	Sp1	GGGCGG	Oryza sativa	light responsive element
TraesCS7D02G120500	Sp1	GGGCGG	Oryza sativa	light responsive element
TraesCS7D02G120500	Sp1	GGGCGG	Oryza sativa	light responsive element
TraesCS7D02G120500	Sp1	GGGCGG	Oryza sativa	light responsive element
TraesCS7D02G120500	chs-CMA2a	TCACTTGA	Petroselinum crispum	light responsive element
TraesCS7D02G120500	GTGGC-motif	CAGCGTGTGGC	Hordeum vulgare	light responsive element
TraesCS7D02G261600	ACE	GCGACGTACC	Petroselinum crispum	light responsive element
TraesCS7D02G261600	G-Box	CACGTG	Pisum sativum	light responsive element
TraesCS7D02G261600	G-Box	CACGTG	Pisum sativum	light responsive element
TraesCS7D02G261600	G-box	CACGAC	Zea mays	light responsive element
TraesCS7D02G261600	G-box	CACGAC	Zea mays	light responsive element
TraesCS7D02G261600	G-box	CACGTC	Zea mays	light responsive element
TraesCS7D02G261600	G-box	GCCACGTGGA	Arabidopsis thaliana	light responsive element
TraesCS7D02G261600	G-box	CACGTG	Arabidopsis thaliana	light responsive element
TraesCS7D02G261600	G-box	CACGTG	Arabidopsis thaliana	light responsive element
TraesCS7D02G261600	Sp1	GGGCGG	Oryza sativa	light responsive element
TraesCS7D02G261600	MRE	AACCTAA	Petroselinum crispum	light responsive element
TraesCS7D02G261600	I-box	AGATAAGG	Triticum aestivum	light responsive element
TraesCS7D02G261600	TCCC-motif	TCTCCCT	Spinacia oleracea	light responsive element
TraesCS4B02G245700	MBS	CAACTG	Arabidopsis thaliana	MYB binding site involved in drought-inducibility
TraesCS4D02G243700	MBS	CAACTG	Arabidopsis thaliana	MYB binding site involved in drought-inducibility
TraesCS4D02G243700	MBS	CAACTG	Arabidopsis thaliana	MYB binding site involved in drought-inducibility
TraesCS5B02G286100	MBS	CAACTG	Arabidopsis thaliana	MYB binding site involved in drought-inducibility
TraesCS7A02G122000	MBS	CAACTG	Arabidopsis thaliana	MYB binding site involved in drought-inducibility
TraesCS7A02G122000	MBS	CAACTG	Arabidopsis thaliana	MYB binding site involved in drought-inducibility
TraesCS7A02G122000	MBS	CAACTG	Arabidopsis thaliana	MYB binding site involved in drought-inducibility
TraesCS7A02G122000	MBS	CAACTG	Arabidopsis thaliana	MYB binding site involved in drought-inducibility
TraesCS7A02G260600	MBS	CAACTG	Arabidopsis thaliana	MYB binding site involved in drought-inducibility
TraesCS7A02G260600	MBS	CAACTG	Arabidopsis thaliana	MYB binding site involved in drought-inducibility
TraesCS7B02G020800	MBS	CAACTG	Arabidopsis thaliana	MYB binding site involved in drought-inducibility
TraesCS7B02G158600	MBS	CAACTG	Arabidopsis thaliana	MYB binding site involved in drought-inducibility
TraesCS7B02G158600	MBS	CAACTG	Arabidopsis thaliana	MYB binding site involved in drought-inducibility
TraesCS7D02G120500	MBS	CAACTG	Arabidopsis thaliana	MYB binding site involved in drought-inducibility
TraesCS7D02G120500	MBS	CAACTG	Arabidopsis thaliana	MYB binding site involved in drought-inducibility
TraesCS7D02G120500	MBS	CAACTG	Arabidopsis thaliana	MYB binding site involved in drought-inducibility
TraesCS7D02G120500	MBS	CAACTG	Arabidopsis thaliana	MYB binding site involved in drought-inducibility
TraesCS7D02G261600	MBS	CAACTG	Arabidopsis thaliana	MYB binding site involved in drought-inducibility
TraesCS7D02G261600	MBS	CAACTG	Arabidopsis thaliana	MYB binding site involved in drought-inducibility
TraesCS7D02G261600	MBS	CAACTG	Arabidopsis thaliana	MYB binding site involved in drought-inducibility
TraesCS7A02G122000	WUN-motif	AAATTTCCT	Brassica oleracea	wound-responsive element
TraesCS7B02G020800	WUN-motif	AAATTTCCT	Brassica oleracea	wound-responsive element
TraesCS7D02G120500	WUN-motif	AAATTTCCT	Brassica oleracea	wound-responsive element
