# Supplementary material for: Genome-wide identification of the E-class gene family in wheat: evolution, expression, and interaction
Source: Front Plant Sci. 2024 Sep 3;15:1419437. doi: 10.3389/fpls.2024.1419437 (PMC11405201; doi:10.3389/fpls.2024.1419437)
Supplement: Supplementary file 4 [file Table3.xlsx]

## Sheet: Sheet1
Supplement Table 3 Target gene yeast double heterogeneous primer
Name	Sequence
WLHS1-A-F	GCATCTAGAATGGGTCGGGGGAAGGTGGA
WLHS1-A-R	GCAGGTACCTCATATCCACCCTGCAGACGAT
TaSEP3-A-F	GCATCTAGAATGGGGCGTGGCCG
TaSEP3-A-R	GCAGGTACCTCAGGGCAGCCATGTCGGCA
TaSEP5-A-F	GCATCTAGAATGGGTCGCGGCAAGGT
TaSEP5-A-F	GCAGGTACCCTATGCCATCCATGCAGGCG
TaSEP6-A-F	GCATCTAGAATGGCGAGCACCAGCG
TaSEP6-A-R	GCAGGTACCTCACTTGACGAACTTCTGCACGCC
TaSEP4-A-F	GCATCTAGAATGGGGAGGGGGAGGGT
TaSEP4-A-R	GCAGGTACCTCAAGGCAACCACGGGGGC
TaSEP4-B-F	GCATCTAGAATGGCGAGCACCAGCGC
TaSEP4-B-R	GCAGGTACCTCACTTGACGAACTTCTGCACGCC
